# Supplementary material for: Criteria and Non-Criteria Antiphospholipid Antibodies in Antiphospholipid Syndrome: How Strong Are They Correlated?
Source: Biomedicines. 2023 Aug 3;11(8):2192. doi: 10.3390/biomedicines11082192 (PMC10452164; doi:10.3390/biomedicines11082192)
Supplement: Supplementary file 1 [file biomedicines-11-02192-s001.zip]

Archive with 1 entries (1 files):
- biomedicines-2508085-supplementary.pdf
